# Supplementary material for: Psychometric Adaptation and Validity of the Resistance to Peer Influence Scale Among Young Chinese Drivers and Its Links with Peer Pressure and Risky Driving Behaviours
Source: Behav Sci (Basel). 2025 Sep 11;15(9):1237. doi: 10.3390/bs15091237 (PMC12466497; doi:10.3390/bs15091237)
Supplement: Supplementary file 1 [file behavsci-15-01237-s001.zip]

Archive with 1 entries (1 files):
- behavsci-3827056-supplementary.pdf
